# Supplementary material for: Machine Learning Predicts Pathologic Complete Response to Neoadjuvant Chemotherapy for ER+HER2- Breast Cancer: Integrating Tumoral and Peritumoral MRI Radiomic Features
Source: Diagnostics (Basel). 2023 Sep 23;13(19):3031. doi: 10.3390/diagnostics13193031 (PMC10572844; doi:10.3390/diagnostics13193031)
Supplement: Supplementary file 1 [file diagnostics-13-03031-s001.zip]

Archive with 1 entries (1 files):
- diagnostics-2622680-supplementary.pdf
